# Supplementary material for: Uncovering antiobesity-related hypertension targets and mechanisms of metformin, an antidiabetic medication
Source: Bioengineered. 2021 Aug 2;12(1):4757–67. doi: 10.1080/21655979.2021.1954581 (PMC8806643; doi:10.1080/21655979.2021.1954581)
Supplement: Supplemental Material [file KBIE_A_1954581_SM4381.zip]

Archive with 5 entries (5 files):
- Supplementary file 1.xlsx
- Supplementary file 2.txt
- Supplementary file 3.txt
- Supplementary file 4.txt
- Supplementary file 5.txt
