# Supplementary material for: Uncovering antiobesity-related hypertension targets and mechanisms of metformin, an antidiabetic medication
Source: Bioengineered. 2021 Aug 2;12(1):4757–67. doi: 10.1080/21655979.2021.1954581 (PMC8806643; doi:10.1080/21655979.2021.1954581)
Supplement: Supplemental Material [file KBIE_A_1954581_SM4381.zip › Supplementary file 1.xlsx]

## Sheet: Sheet1
Gene	logFC	AveExpr	t	P.Value	adj.P.Val	B
MSR1	2.57715	6.48396	11.5748	2.36272e-13	1.60012e-09	20.3421
RAMP2-AS1	-1.02	7.11695	-11.0414	8.48307e-13	2.22213e-09	19.1124
SLC2A4	-1.24759	7.56158	-10.9334	1.10356e-12	2.22213e-09	18.8588
KPNA2	1.05747	7.71961	10.603	2.49185e-12	3.08235e-09	18.0724
MSC	1.895	6.69762	10.6026	2.49424e-12	3.08235e-09	18.0715
AASS	-1.15415	7.84275	-10.5957	2.53701e-12	3.08235e-09	18.0551
AKR1C3	1.00619	8.78972	10.5855	2.60231e-12	3.08235e-09	18.0305
TM4SF19	3.13186	6.02325	10.4467	3.68074e-12	3.44988e-09	17.6952
SLAMF8	1.73929	5.28041	10.3863	4.28323e-12	3.44988e-09	17.5485
APOE	-1.59291	7.88193	-10.2392	6.20839e-12	4.63008e-09	17.1892
PLA2G7	2.76776	6.44189	10.2232	6.4649e-12	4.64918e-09	17.1499
KYNU	1.53806	4.78266	10.1127	8.56193e-12	5.61304e-09	16.8777
SFRP4	2.3855	7.16937	10.0997	8.85249e-12	5.61304e-09	16.8454
GSDMB	-1.59835	6.1873	-10.0967	8.92021e-12	5.61304e-09	16.838
P2RX6	1.32756	4.9905	10.0685	9.58539e-12	5.67681e-09	16.7682
UCHL1	2.02227	8.11621	10.0538	9.95182e-12	5.72542e-09	16.7319
2021-03-01	1.23019	5.34031	9.95341	1.28745e-11	6.69877e-09	16.4821
C3AR1	1.94663	7.54297	9.95041	1.29744e-11	6.69877e-09	16.4746
VNN1	1.39375	4.92587	9.91175	1.43317e-11	7.21457e-09	16.3781
IFI30	1.79994	9.34223	9.8358	1.74354e-11	8.56291e-09	16.1878
MAP1B	1.09701	9.16741	9.71448	2.38836e-11	1.01966e-08	15.8823
FCGR1A	2.02077	4.65883	9.70581	2.44288e-11	1.01966e-08	15.8603
ST14	1.55355	5.03153	9.62213	3.03875e-11	1.1545e-08	15.6482
CD163	1.78921	6.59959	9.58241	3.37155e-11	1.22126e-08	15.5472
STOX1	-2.03518	6.9155	-9.57961	3.39642e-11	1.22126e-08	15.5401
TFRC	1.34577	7.52424	9.51114	4.0649e-11	1.36418e-08	15.3654
GAS2L3	1.18801	5.61414	9.49982	4.18767e-11	1.38234e-08	15.3365
FCGR1B	1.8709	5.09422	9.4676	4.55828e-11	1.47726e-08	15.254
RNASE6	1.41581	5.6539	9.45292	4.73807e-11	1.49072e-08	15.2164
CYBB	1.50165	8.56245	9.40145	5.42756e-11	1.6164e-08	15.0842
TFEC	1.49496	5.50087	9.37828	5.77048e-11	1.66433e-08	15.0246
TMEM132C	-1.27238	7.00025	-9.36763	5.93544e-11	1.66476e-08	14.9972
CD28	1.19418	5.25687	9.35891	6.07413e-11	1.67546e-08	14.9747
EGFL6	4.43911	7.76334	9.31848	6.76123e-11	1.7681e-08	14.8704
SLC27A2	-3.30577	4.88862	-9.30455	7.016e-11	1.77299e-08	14.8344
CXorf21	1.39023	4.25572	9.27687	7.55143e-11	1.87723e-08	14.7628
MS4A6E	2.06411	4.30384	9.26081	7.88103e-11	1.93527e-08	14.7213
ORMDL3	-1.09814	6.6757	-9.2492	8.12845e-11	1.9538e-08	14.6912
HSD11B1	1.55135	6.24113	9.20726	9.08973e-11	2.1038e-08	14.5823
SPP1	3.41173	7.49288	9.09354	1.23221e-10	2.72657e-08	14.286
FPR3	1.89503	6.97692	9.05792	1.35591e-10	2.84401e-08	14.1928
VSIG4	1.67301	7.28336	8.95348	1.79651e-10	3.61744e-08	13.9186
ALCAM	1.82435	6.82699	8.91679	1.98381e-10	3.80788e-08	13.8219
PRG4	2.30985	7.80291	8.91295	2.00451e-10	3.80788e-08	13.8118
CES1	1.43106	10.641	8.88047	2.18886e-10	3.92865e-08	13.726
AZGP1	-1.66427	8.45222	-8.8761	2.2149e-10	3.92865e-08	13.7144
TNMD	1.33489	8.31658	8.87377	2.22895e-10	3.92865e-08	13.7083
CCL22	1.38359	5.04534	8.87134	2.24371e-10	3.92865e-08	13.7018
NQO1	1.45157	9.97765	8.85714	2.33176e-10	4.01302e-08	13.6643
NPL	1.35469	6.32025	8.83604	2.46925e-10	4.17821e-08	13.6084
MXRA5	1.86053	8.53092	8.81947	2.58294e-10	4.22845e-08	13.5645
IQGAP2	1.16948	7.33554	8.81286	2.62978e-10	4.27042e-08	13.547
GRIN2B	1.70375	5.86269	8.7541	3.08601e-10	4.92168e-08	13.3909
IL18	1.44286	4.46325	8.73974	3.20928e-10	5.0486e-08	13.3527
HLF	-1.1953	8.0378	-8.73569	3.24494e-10	5.06513e-08	13.342
CD14	1.15918	9.34632	8.68982	3.67813e-10	5.61082e-08	13.2197
STAB1	1.00088	7.62136	8.64675	4.13828e-10	6.12709e-08	13.1047
C6	-2.20101	6.14224	-8.60554	4.63345e-10	6.57036e-08	12.9943
CD4	1.0068	6.9028	8.59579	4.75913e-10	6.60896e-08	12.9682
PALLD	1.10982	7.76883	8.58849	4.85553e-10	6.69664e-08	12.9486
CCND2	1.19905	9.11307	8.53297	5.65671e-10	7.35381e-08	12.7995
MS4A7	1.50461	6.65086	8.52959	5.70961e-10	7.36979e-08	12.7905
BTK	1.08145	4.6914	8.52013	5.86043e-10	7.44684e-08	12.765
ITGB2	1.56216	7.49708	8.50812	6.05762e-10	7.61405e-08	12.7327
SYK	1.14741	5.98471	8.49569	6.269e-10	7.79214e-08	12.6992
PTPRJ	1.15447	6.77267	8.47345	6.66594e-10	8.23469e-08	12.6392
CHI3L1	2.5996	7.54709	8.46704	6.78501e-10	8.33067e-08	12.6219
CECR1	1.47553	6.48235	8.43791	7.35389e-10	8.65952e-08	12.5433
IGSF21	1.00368	4.64091	8.43227	7.46959e-10	8.69408e-08	12.5281
FCGBP	1.42295	4.66743	8.41434	7.8496e-10	9.08388e-08	12.4796
CD163L1	1.34616	5.7235	8.38591	8.4929e-10	9.50073e-08	12.4027
LILRB4	1.47998	5.8808	8.36568	8.98312e-10	9.93868e-08	12.3478
CIDEA	-1.51713	8.20263	-8.3547	9.26113e-10	1.01349e-07	12.3181
NCEH1	1.3829	6.67403	8.23821	1.28079e-09	1.32256e-07	12.0013
ACP5	1.59803	4.91307	8.21761	1.3566e-09	1.38663e-07	11.9451
CALCRL	-1.15541	9.09546	-8.18026	1.50592e-09	1.49375e-07	11.843
NLRC4	1.0303	3.79867	8.17084	1.54611e-09	1.51831e-07	11.8173
CD84	1.31533	6.26315	8.16745	1.56084e-09	1.51831e-07	11.808
LCP1	1.45837	9.50597	8.13168	1.72534e-09	1.63822e-07	11.71
NCKAP1L	1.46153	6.56555	8.12755	1.74543e-09	1.63822e-07	11.6987
CD180	1.40375	5.07524	8.12422	1.76181e-09	1.6424e-07	11.6896
ITGAM	1.1102	6.79992	8.10169	1.87678e-09	1.73352e-07	11.6278
LGI2	1.34494	5.08794	8.07499	2.0229e-09	1.81435e-07	11.5545
HCST	1.08825	5.76291	8.07228	2.03838e-09	1.81435e-07	11.547
SLC37A2	1.10959	5.61926	8.07184	2.04092e-09	1.81435e-07	11.5458
EVI2A	1.16204	5.04774	8.04488	2.20168e-09	1.89105e-07	11.4717
HAVCR2	1.18657	5.81025	8.02762	2.31126e-09	1.97202e-07	11.4242
LOX	1.3467	8.59305	8.02248	2.34493e-09	1.9923e-07	11.41
FCGR2A	1.52488	7.4029	8.01144	2.41905e-09	2.04664e-07	11.3796
CD86	1.2752	5.52218	7.99473	2.53572e-09	2.10602e-07	11.3336
GLIPR1	1.2539	9.02788	7.99426	2.53905e-09	2.10602e-07	11.3323
CD248	1.24273	9.20061	7.97619	2.67178e-09	2.1781e-07	11.2824
TNFRSF11B	1.24894	5.22293	7.9731	2.6952e-09	2.18833e-07	11.2739
LHCGR	1.57111	6.38668	7.96792	2.7349e-09	2.2028e-07	11.2596
AIF1	1.07565	7.04092	7.94269	2.93693e-09	2.32826e-07	11.1899
SEMA3C	1.21022	9.43192	7.92296	3.10536e-09	2.4231e-07	11.1354
KCNAB2	1.09801	5.83317	7.88154	3.49157e-09	2.61101e-07	11.0207
FCER1G	1.27498	8.09286	7.87362	3.57084e-09	2.64706e-07	10.9987
TLR7	1.20011	5.00834	7.83429	3.9922e-09	2.88125e-07	10.8896
CXCL16	1.22438	6.26359	7.82248	4.12828e-09	2.95826e-07	10.8568
DOCK2	1.1716	6.67874	7.77655	4.70395e-09	3.3003e-07	10.7291
SERPINE1	1.04055	5.59586	7.74743	5.11033e-09	3.52403e-07	10.648
PLEK	1.31577	7.04053	7.74108	5.20366e-09	3.54301e-07	10.6303
FSTL3	1.02222	7.4772	7.74077	5.20824e-09	3.54301e-07	10.6295
FAM105A	1.00617	5.97016	7.72823	5.39769e-09	3.63505e-07	10.5945
CCR1	1.52824	5.80409	7.7109	5.67106e-09	3.78121e-07	10.5462
F13A1	1.03542	10.1613	7.70829	5.71344e-09	3.79689e-07	10.5389
NRP2	1.05758	7.91659	7.69616	5.91463e-09	3.87938e-07	10.505
GPD1L	-1.11833	7.24151	-7.68239	6.15172e-09	3.99584e-07	10.4666
NETO2	1.12547	4.23348	7.6729	6.32083e-09	4.07813e-07	10.44
MOCS1	-1.06947	7.54188	-7.66288	6.50443e-09	4.15788e-07	10.412
CYTH4	1.21678	7.06771	7.61279	7.50624e-09	4.59409e-07	10.2718
MS4A6A	1.31425	7.87571	7.6076	7.61852e-09	4.63767e-07	10.2573
ARHGEF26	-1.0642	6.22464	-7.60047	7.7757e-09	4.67377e-07	10.2373
BCAT1	1.22748	5.56579	7.5841	8.14911e-09	4.80866e-07	10.1914
MMP7	1.67082	4.12173	7.52211	9.73547e-09	5.53767e-07	10.0173
TBXAS1	1.02713	6.42896	7.50344	1.02719e-08	5.81e-07	9.96479
ABCC3	1.66613	6.00817	7.49651	1.04787e-08	5.86964e-07	9.94529
NIPSNAP3B	-1.17452	7.41044	-7.47405	1.11782e-08	6.11643e-07	9.88203
VCAN	1.04145	8.51967	7.45316	1.1871e-08	6.44296e-07	9.82317
IL1RN	1.96793	5.6673	7.4413	1.22836e-08	6.58756e-07	9.78972
TYROBP	1.12448	8.49607	7.4111	1.34011e-08	7.06584e-07	9.70448
FCGR2C	1.23636	10.3954	7.39914	1.38713e-08	7.23606e-07	9.67072
PIK3AP1	1.04693	6.14545	7.39714	1.39517e-08	7.25919e-07	9.66506
MRC1	1.496	8.04359	7.38919	1.42754e-08	7.38946e-07	9.6426
FERMT3	1.01823	6.35214	7.37868	1.47153e-08	7.52047e-07	9.61289
ADAP2	1.105	7.20826	7.35008	1.59826e-08	8.04564e-07	9.53201
GPR183	1.3862	5.76731	7.18543	2.57594e-08	1.19514e-06	9.06468
C1orf162	1.24531	7.81894	7.18336	2.59149e-08	1.19959e-06	9.05879
TLR8	1.12482	5.02295	7.15974	2.77581e-08	1.25322e-06	8.99151
GGTA1P	1.13454	7.24376	7.11624	3.15058e-08	1.39429e-06	8.8675
CTSS	1.21977	7.1705	7.11014	3.20701e-08	1.40002e-06	8.85012
ADAM12	1.04843	7.84944	7.09053	3.39571e-08	1.46102e-06	8.79413
SLC7A7	1.00425	5.83739	7.07869	3.51507e-08	1.49956e-06	8.7603
DRD1	1.02867	3.52188	7.07373	3.56625e-08	1.51179e-06	8.74614
TREM2	1.50677	5.10326	7.05238	3.79556e-08	1.57582e-06	8.68512
TFEC	1.34062	5.57573	7.03953	4.05905e-08	7.16957e-06	8.66354
PLA2G7	2.59096	6.54006	7.03318	4.13481e-08	7.17745e-06	8.64579
IGSF6	1.51116	7.54813	7.01809	4.2e-08	1.7e-06	8.58704
MPEG1	1.05062	9.03852	7.00183	4.39966e-08	1.76477e-06	8.54049
NETO2	1.16611	4.20461	6.9254	5.66207e-08	8.14356e-06	8.34395
GFRA2	1.17841	7.1771	6.9144	5.68313e-08	2.15765e-06	8.28983
SLCO2B1	1.30843	7.10783	6.90965	5.76289e-08	2.17714e-06	8.27618
NAALAD2	-1.15514	5.79224	-6.90367	5.86e-08	2.19e-06	8.25902
NAALAD2	-1.15514	5.79224	-6.90367	5.86479e-08	2.19097e-06	8.25902
TIGAR	1.26241	5.1688	6.88218	6.24647e-08	2.29106e-06	8.19727
PTPRJ	1.04676	6.83219	6.88104	6.4462e-08	8.59607e-06	8.21938
HTR2B	1.13772	4.77729	6.85095	6.8462e-08	2.4356e-06	8.1075
SYNC	1.18223	7.13365	6.8332	7.21273e-08	2.53465e-06	8.05643
GPLD1	1.08368	7.41865	6.83007	7.27937e-08	2.55361e-06	8.04742
ITGAX	1.49077	6.44366	6.82645	7.35739e-08	2.57202e-06	8.03698
ST14	1.33345	5.13684	6.77096	8.89978e-08	1.00115e-05	7.90953
CPNE4	-1.62161	3.84625	-6.76829	8.96972e-08	1.00341e-05	7.90201
DHRS9	1.44871	4.57705	6.76272	9.11764e-08	1.00875e-05	7.88629
FGF1	1.01181	7.14472	6.74775	9.27e-08	3.08e-06	7.81023
DCSTAMP	1.5201	3.91645	6.73401	9.66e-08	3.19e-06	7.77059
MILR1	1.08083	5.73934	6.72995	9.77e-08	3.2e-06	7.7589
GLIPR2	1.08909	9.18647	6.72987	9.7762e-08	3.19627e-06	7.75865
RNASE6	1.24815	5.73596	6.73748	9.81914e-08	1.063e-05	7.81507
FCGBP	1.29623	4.72406	6.73457	9.9035e-08	1.0664e-05	7.80685
LYZ	1.40671	10.4616	6.7206	1.00469e-07	3.25063e-06	7.7319
SPP1	2.7249	7.85079	6.72091	1.0309e-07	1.09832e-05	7.76829
ALPL	1.21295	7.07255	6.68036	1.16142e-07	1.1993e-05	7.65373
CSF1R	1.01536	7.79422	6.66117	1.1972e-07	3.7202e-06	7.56024
PLEK	1.27751	7.06856	6.66718	1.20735e-07	1.21556e-05	7.61646
SRPX2	1.1323	9.51182	6.64147	1.26894e-07	3.90097e-06	7.50327
MMP9	2.103	7.28556	6.64561	1.2865e-07	1.24947e-05	7.55544
TLR8	1.00946	5.07437	6.61601	1.40373e-07	1.33959e-05	7.47162
TFRC	1.0461	7.68766	6.60137	1.4656e-07	1.35624e-05	7.43016
FCGR2B	1.101	6.74555	6.59075	1.47e-07	4.38e-06	7.35648
CXorf21	1.26745	4.30916	6.59213	1.50609e-07	1.37848e-05	7.40397
IFI30	1.73244	9.39009	6.58405	1.54237e-07	1.3927e-05	7.38109
FABP3	1.14242	5.06937	6.57042	1.57e-07	4.62e-06	7.29761
DHRS9	1.38053	4.61777	6.56149	1.60748e-07	4.69229e-06	7.27173
DOK5	1.02969	6.26961	6.53917	1.72e-07	4.89e-06	7.20704
HTR2B	1.11418	4.78146	6.51389	1.89727e-07	1.55299e-05	7.18201
GLIPR1	1.22765	9.05671	6.48805	2.04782e-07	1.6363e-05	7.1086
VLDLR	1.16608	7.21445	6.43614	2.33077e-07	6.20866e-06	6.90802
LBP	1.4905	7.17874	6.43783	2.37568e-07	1.79809e-05	6.96582
SYK	1.01591	6.05012	6.43117	2.42303e-07	1.80704e-05	6.94685
MSR1	2.09489	6.73486	6.42862	2.44137e-07	1.814e-05	6.9396
C1orf162	1.31753	7.79653	6.4209	2.49781e-07	1.83562e-05	6.91763
RGS1	1.61352	5.52346	6.4026	2.57e-07	6.73e-06	6.81055
CD53	1.16629	8.98057	6.37262	2.81465e-07	7.22906e-06	6.72337
NCF4	1.12176	6.80036	6.34986	3.01166e-07	7.62803e-06	6.65716
SCIN	1.41962	5.48892	6.32084	3.28314e-07	8.14154e-06	6.57269
SCIMP	1.04644	5.98126	6.28361	3.66783e-07	8.87467e-06	6.46426
RANBP3L	1.74074	6.28725	6.2657	3.8688e-07	9.23012e-06	6.41206
LBP	1.47754	7.17457	6.26458	3.88172e-07	9.23904e-06	6.4088
AOAH	1.22792	6.96798	6.26195	3.91227e-07	9.27886e-06	6.40112
LYVE1	1.2081	9.95567	6.24619	4.10024e-07	9.63388e-06	6.3552
LOC344887	1.17296	3.50356	6.22671	4.34539e-07	1.00689e-05	6.29838
CHIT1	1.79582	4.7071	6.18821	4.8738e-07	1.09937e-05	6.1861
ATP2B4	-4.97806	1530.31	-5.69301	5.61e-07	0.013698	3.89842
C1QB	1.28162	8.88381	6.1372	5.67495e-07	1.23414e-05	6.03722
NCF2	1.23586	6.95979	6.13228	5.75896e-07	1.24825e-05	6.02284
CCL18	1.97113	6.81137	6.11138	6.12963e-07	1.31725e-05	5.96183
HSPB8	1.03163	7.68234	6.08942	6.54518e-07	1.38876e-05	5.89767
ATP1B1	1.04019	6.01559	6.07315	6.87097e-07	1.44873e-05	5.85015
ALOX5	1.03781	6.32132	6.0042	8.44361e-07	1.70361e-05	5.6486
CD52	1.26467	7.36016	5.92886	1.06e-06	2.03e-05	5.42825
FIGF	-1.12064	8.2181	-5.92657	1.07e-06	2.04e-05	5.42154
ANGPT2	1.04031	6.76978	5.92158	1.10267e-06	4.37456e-05	5.48971
C1QA	1.04367	6.26111	5.89725	1.16e-06	2.16e-05	5.33575
C1QC	1.2054	8.99115	5.89823	1.16e-06	2.16e-05	5.33861
CLEC7A	1.12787	3.91987	5.86776	1.27e-06	2.32e-05	5.24944
GPR183	1.34079	5.78888	5.87346	1.27304e-06	4.83659e-05	5.35156
MS4A4A	1.26121	7.67088	5.85583	1.32e-06	2.39e-05	5.21454
CECR1	1.12042	6.66465	5.86011	1.3248e-06	4.9428e-05	5.31324
CYBB	1.35636	8.65024	5.84685	1.37832e-06	5.05848e-05	5.27516
CA3	-1.93353	5.82095	-5.83331	1.41e-06	2.53e-05	5.14863
C3AR1	1.74508	7.659	5.83333	1.43515e-06	5.17889e-05	5.23631
HCK	1.09353	6.19327	5.81207	1.5e-06	2.65e-05	5.08642
BMP3	-2.62724	4.73918	-5.80727	1.55137e-06	5.40932e-05	5.16144
CNTN6	1.10782	4.57112	5.79884	1.56e-06	2.75e-05	5.04771
STOX1	-1.67248	6.72958	-5.80189	1.57649e-06	5.45434e-05	5.146
NCKAP1L	1.3757	6.61368	5.79395	1.61432e-06	5.52777e-05	5.1232
EMB	1.13558	6.4679	5.78159	1.64e-06	2.88e-05	4.9972
DOCK2	1.12603	6.7063	5.76237	1.77412e-06	5.84721e-05	5.03245
BCAT1	1.02376	5.66463	5.76164	1.778e-06	5.84998e-05	5.03035
PTPRC	1.20099	7.28257	5.74888	1.81e-06	3.11e-05	4.90141
ALCAM	1.49168	7.00209	5.75044	1.83856e-06	6.00021e-05	4.99815
COL6A6	-1.54428	5.54391	-5.74888	1.84712e-06	6.01839e-05	4.99369
CD14	1.08241	9.3993	5.74793	1.85241e-06	6.02392e-05	4.99094
PKP2	-1.67909	6.52725	-5.73834	1.87e-06	3.16e-05	4.87057
CD86	1.06586	5.62369	5.73723	1.91258e-06	6.16187e-05	4.96021
EVI2A	1.07973	5.08269	5.71516	2.04309e-06	6.39714e-05	4.89675
MKX	-1.09823	5.30041	-5.6978	2.15192e-06	6.55539e-05	4.84686
MRAP	-6.45634	2068.97	-5.27191	2.55e-06	0.0176707	2.89208
MRAP	-6.45634	2068.97	-5.27191	2.55184e-06	0.0176707	2.89208
IL1RN	1.71493	5.79533	5.63918	2.56426e-06	7.37628e-05	4.67835
FCER1G	1.26518	8.11327	5.59253	2.94832e-06	8.14368e-05	4.54422
CAPN6	-1.31233	5.84716	-5.57426	3.06e-06	4.71e-05	4.39013
CD84	1.26426	6.29129	5.57521	3.10512e-06	8.40385e-05	4.49442
DCSTAMP	1.35383	3.99199	5.56925	3.16092e-06	8.5434e-05	4.47731
ZNRF3	-2.79918	167.987	-5.20887	3.19e-06	0.0176707	2.74183
ZNRF3	-2.79918	167.987	-5.20887	3.19421e-06	0.0176707	2.74183
PMEPA1	-5.16785	1547.72	-5.20117	3.28e-06	0.0176707	2.72349
PMEPA1	-5.16785	1547.72	-5.20117	3.28287e-06	0.0176707	2.72349
ITGAX	1.30744	6.54044	5.54986	3.34969e-06	8.94554e-05	4.42157
CISH	-1.2667	6.39199	-5.54443	3.35e-06	5.05e-05	4.30281
SFRP2	1.04418	8.49437	5.5396	3.4e-06	5.11e-05	4.28867
IL6	1.01446	4.51209	5.53452	3.50709e-06	9.24328e-05	4.37745
CLEC7A	1.05573	3.94754	5.52714	3.58536e-06	9.33956e-05	4.35624
FPR3	1.63033	7.12003	5.52582	3.59954e-06	9.3644e-05	4.35244
NCF2	1.11046	7.03003	5.52334	3.62634e-06	9.40979e-05	4.34532
MRC1	1.47848	8.06859	5.51779	3.68707e-06	9.48028e-05	4.32936
UTS2B	-1.19707	5.4586	-5.50204	3.8e-06	5.57e-05	4.17875
ACACA	-2.66194	664.549	-5.15459	3.87e-06	0.0176707	2.6126
ACACA	-2.66194	664.549	-5.15459	3.87328e-06	0.0176707	2.6126
FOLR2	1.0133	9.2167	5.49507	3.88e-06	5.66e-05	4.15835
LOC344887	1.03185	3.56576	5.49918	3.89822e-06	9.81182e-05	4.27585
RORB	-2.18891	4.80954	-5.49467	3.95113e-06	9.89552e-05	4.2629
ALDOC	-1.5922	3642.42	-5.10003	4.7e-06	0.0176707	2.48286
DBI	-1.69483	4064.35	-5.07894	5.06e-06	0.0176707	2.43277
IQGAP2	1.03812	7.41189	5.40172	5.21782e-06	0.000119393	3.99578
TYROBP	1.05945	8.54442	5.38477	5.48921e-06	0.000123913	3.94709
BIN2	1.04723	5.96925	5.36298	5.85883e-06	0.00013007	3.88451
MILR1	1.13511	5.70979	5.35768	5.95238e-06	0.000131422	3.8693
MXRA5	-9.37794	1646.19	-4.91099	9.14e-06	0.0256917	2.0349
TIGA1	3.99038	968.785	4.90091	9.46e-06	0.0256917	2.0111
GLYAT	-1.94316	707.268	-4.86183	1.08e-05	0.0260659	1.91887
RTN3	-1.48536	915.156	-4.77108	1.49e-05	0.030276	1.70529
FASN	-3.93809	12338	-4.73629	1.68e-05	0.0315242	1.62362
CCL2	1.22937	9.38814	5.00292	1.71704e-05	0.000273099	2.85291
MT1A	1.07829	4451.59	4.68894	1.98e-05	0.0344695	1.51268
CHI3L1	1.91966	7.90179	4.94103	2.0645e-05	0.000309768	2.67632
LY86	1.06755	4.77548	4.93879	2.07829e-05	0.00031091	2.66995
VCAM1	1.02683	5.92239	4.9383	2.0813e-05	0.000311128	2.66856
MMP7	1.29221	4.30426	4.93208	2.12022e-05	0.000314534	2.65081
MTCH2	-4.35345	242.935	-4.65532	2.22e-05	0.0361174	1.43408
PPAP2A	-3.69914	1300.65	-4.604	2.64e-05	0.0403787	1.31435
LEP	1.08022	9.56424	4.85433	2.64023e-05	0.000264891	2.29247
TNC	1.26514	5.79863	4.84571	2.71e-05	0.00027098	2.26755
MS4A4A	1.23611	7.69779	4.84189	2.77211e-05	0.000382323	2.39409
LYZ	1.26324	10.5458	4.83594	2.82156e-05	0.00038597	2.37717
CD52	1.13238	7.43729	4.74309	3.71609e-05	0.000468256	2.11367
CYP1B1	1.0966	6.62288	4.71688	4.01596e-05	0.000494589	2.03946
AQP9	1.49999	6.5793	4.69505	4.28394e-05	0.000517775	1.9777
APOB	-1.08789	6.90904	-4.63291	5.09e-05	0.000445413	1.65531
RGS1	1.36022	5.64849	4.54645	6.64202e-05	0.000708764	1.55877
ADGRE2	1.07672	5.60617	4.514	7.24e-05	0.000595283	1.31566
MS4A6A	1.10846	7.99451	4.51288	7.33132e-05	0.000761731	1.46454
