# Supplementary material for: Uncovering antiobesity-related hypertension targets and mechanisms of metformin, an antidiabetic medication
Source: Bioengineered. 2021 Aug 2;12(1):4757–67. doi: 10.1080/21655979.2021.1954581 (PMC8806643; doi:10.1080/21655979.2021.1954581)
Supplement: Supplemental Material [file KBIE_A_1954581_SM4381.zip › Supplementary file 2.txt]

Category	Term	Count	%	PValue	Genes	List Total	Pop Hits	Pop Total	Fold Enrichment	Bonferroni	Benjamini	FDR
GOTERM_BP_DIRECT	GO:0071356~cellular response to tumor necrosis factor	5	23.809523809523807	7.789699661321302E-6	3569, 7412, 338, 6347, 6517	21	110	16792	36.34632034632035	0.004065741193778227	0.004074012922871041	0.003910429229983294
GOTERM_BP_DIRECT	GO:0050901~leukocyte tethering or rolling	3	14.285714285714285	1.0430002466219453E-4	6401, 7412, 3952	21	13	16792	184.5274725274725	0.053090502384354754	0.02727445644916387	0.026179306190210826
GOTERM_BP_DIRECT	GO:0045471~response to ethanol	4	19.047619047619047	2.506612674448504E-4	7412, 6347, 3952, 6517	21	105	16792	30.461678004535145	0.12288071053460081	0.04369861429121892	0.04194398541910497
GOTERM_BP_DIRECT	GO:0032496~response to lipopolysaccharide	4	19.047619047619047	9.228217757900721E-4	6401, 3620, 7412, 338	21	164	16792	19.502903600464574	0.38298294845627157	0.08099162864048318	0.07773957471801636
GOTERM_BP_DIRECT	GO:0042517~positive regulation of tyrosine phosphorylation of Stat3 protein	3	14.285714285714285	9.234014104107049E-4	3569, 3952, 3606	21	38	16792	63.127819548872175	0.38317014092530277	0.08099162864048318	0.07773957471801636
GOTERM_BP_DIRECT	GO:0006954~inflammatory response	5	23.809523809523807	9.291582635619484E-4	3569, 6401, 58484, 6347, 3606	21	379	16792	10.549063952757884	0.3850262370215801	0.08099162864048318	0.07773957471801636
GOTERM_BP_DIRECT	GO:0001525~angiogenesis	4	19.047619047619047	0.00222931768632521	5054, 6347, 3952, 3606	21	223	16792	14.342942558189195	0.6887736140099925	0.14962475982850176	0.14361688228280667
GOTERM_BP_DIRECT	GO:0042102~positive regulation of T cell proliferation	3	14.285714285714285	0.002288715255502895	3569, 7412, 3952	21	60	16792	39.98095238095238	0.6983144309711903	0.14962475982850176	0.14361688228280667
GOTERM_BP_DIRECT	GO:0042632~cholesterol homeostasis	3	14.285714285714285	0.0025993835700901264	348, 338, 3606	21	64	16792	37.482142857142854	0.7436592274516514	0.15105306746190403	0.14498783913169372
GOTERM_BP_DIRECT	GO:0008203~cholesterol metabolic process	3	14.285714285714285	0.0029288365531143436	348, 338, 3952	21	68	16792	35.27731092436974	0.7843350160744165	0.15317815172788016	0.14702759496634005
GOTERM_BP_DIRECT	GO:0050729~positive regulation of inflammatory response	3	14.285714285714285	0.003366813584953971	5054, 6347, 3606	21	73	16792	32.86105675146771	0.8286101325570775	0.15555276511468605	0.14930686058809253
GOTERM_BP_DIRECT	GO:2000366~positive regulation of STAT protein import into nucleus	2	9.523809523809524	0.0035690883009105783	3569, 3952	21	3	16792	533.0793650793651	0.8458720562535251	0.15555276511468605	0.14930686058809253
GOTERM_BP_DIRECT	GO:0051897~positive regulation of protein kinase B signaling	3	14.285714285714285	0.004431159845191067	3569, 3952, 3606	21	84	16792	28.557823129251698	0.9019861434276785	0.1658291016662074	0.15917057177138835
GOTERM_BP_DIRECT	GO:0042159~lipoprotein catabolic process	2	9.523809523809524	0.004756092782013596	348, 338	21	4	16792	399.8095238095238	0.9173690182631549	0.1658291016662074	0.15917057177138835
GOTERM_BP_DIRECT	GO:0010574~regulation of vascular endothelial growth factor production	2	9.523809523809524	0.004756092782013596	3569, 6347	21	4	16792	399.8095238095238	0.9173690182631549	0.1658291016662074	0.15917057177138835
GOTERM_BP_DIRECT	GO:0042593~glucose homeostasis	3	14.285714285714285	0.00634197702043422	3569, 3952, 6517	21	101	16792	23.751060820367748	0.9641142991858673	0.20730337385544356	0.19897952901612365
GOTERM_BP_DIRECT	GO:0071222~cellular response to lipopolysaccharide	3	14.285714285714285	0.007879373262825964	3569, 5054, 6347	21	113	16792	21.22882427307206	0.9840330306789169	0.24240660096811645	0.232673257525802
GOTERM_BP_DIRECT	GO:0050900~leukocyte migration	3	14.285714285714285	0.009131891660832359	6401, 338, 4318	21	122	16792	19.662763466042154	0.99175311624052	0.24818157103557653	0.23821634542994155
GOTERM_BP_DIRECT	GO:0045630~positive regulation of T-helper 2 cell differentiation	2	9.523809523809524	0.009490691052985719	3569, 3606	21	8	16792	199.9047619047619	0.9931761787665068	0.24818157103557653	0.23821634542994155
GOTERM_BP_DIRECT	GO:0010888~negative regulation of lipid storage	2	9.523809523809524	0.009490691052985719	3569, 3952	21	8	16792	199.9047619047619	0.9931761787665068	0.24818157103557653	0.23821634542994155
GOTERM_BP_DIRECT	GO:0042158~lipoprotein biosynthetic process	2	9.523809523809524	0.010670992898587356	348, 338	21	9	16792	177.6931216931217	0.996342296757606	0.26575853742672323	0.25508754452813587
GOTERM_BP_DIRECT	GO:0002021~response to dietary excess	2	9.523809523809524	0.011849958527268308	348, 3952	21	10	16792	159.92380952380952	0.998039471556597	0.2817058322618784	0.2703945082131223
GOTERM_BP_DIRECT	GO:0002523~leukocyte migration involved in inflammatory response	2	9.523809523809524	0.013027589371323539	6401, 6347	21	11	16792	145.3852813852814	0.9989491960911435	0.28389288505009214	0.27249374435018403
GOTERM_BP_DIRECT	GO:0034374~low-density lipoprotein particle remodeling	2	9.523809523809524	0.013027589371323539	348, 338	21	11	16792	145.3852813852814	0.9989491960911435	0.28389288505009214	0.27249374435018403
GOTERM_BP_DIRECT	GO:0030195~negative regulation of blood coagulation	2	9.523809523809524	0.014203886862870552	5054, 348	21	12	16792	133.26984126984127	0.9994368111320932	0.2951957059120613	0.28334272345670125
GOTERM_BP_DIRECT	GO:0002526~acute inflammatory response	2	9.523809523809524	0.015378852433193535	3569, 7412	21	13	16792	123.01831501831501	0.9996981645176802	0.2951957059120613	0.28334272345670125
GOTERM_BP_DIRECT	GO:0043066~negative regulation of apoptotic process	4	19.047619047619047	0.01599164389237046	3569, 894, 3952, 4318	21	455	16792	7.029618001046572	0.9997820457681837	0.2951957059120613	0.28334272345670125
GOTERM_BP_DIRECT	GO:0007568~aging	3	14.285714285714285	0.016236019081924125	3569, 7412, 6347	21	165	16792	14.538528138528138	0.9998085965200655	0.2951957059120613	0.28334272345670125
GOTERM_BP_DIRECT	GO:0007155~cell adhesion	4	19.047619047619047	0.01636840434311621	563, 6401, 7412, 6347	21	459	16792	6.968357713455752	0.9998216052594074	0.2951957059120613	0.28334272345670125
GOTERM_BP_DIRECT	GO:0001666~response to hypoxia	3	14.285714285714285	0.017559807759710007	7412, 6347, 3952	21	172	16792	13.946843853820596	0.9999053541661537	0.3061259819442778	0.2938341165124808
GOTERM_BP_DIRECT	GO:0010744~positive regulation of macrophage derived foam cell differentiation	2	9.523809523809524	0.018895771891260835	338, 3606	21	16	16792	99.95238095238095	0.9999535461137686	0.30882777184779425	0.29642742154415436
GOTERM_BP_DIRECT	GO:0090026~positive regulation of monocyte chemotaxis	2	9.523809523809524	0.018895771891260835	5054, 6347	21	16	16792	99.95238095238095	0.9999535461137686	0.30882777184779425	0.29642742154415436
GOTERM_BP_DIRECT	GO:0006898~receptor-mediated endocytosis	3	14.285714285714285	0.020340846030077016	348, 338, 3240	21	186	16792	12.897081413210445	0.9999785105416092	0.3223715901130388	0.30942741536662616
GOTERM_BP_DIRECT	GO:0048260~positive regulation of receptor-mediated endocytosis	2	9.523809523809524	0.022400755403145695	5054, 7018	21	19	16792	84.1704260651629	0.999992852924414	0.3445763257601529	0.3307405650699747
GOTERM_BP_DIRECT	GO:0048844~artery morphogenesis	2	9.523809523809524	0.02473079895604552	348, 338	21	21	16792	76.15419501133786	0.9999979482783871	0.36954879582890876	0.35471031645528145
GOTERM_BP_DIRECT	GO:0046427~positive regulation of JAK-STAT cascade	2	9.523809523809524	0.02589384135045816	3569, 3952	21	22	16792	72.6926406926407	0.9999989007683868	0.3761799729524894	0.36107523216472215
GOTERM_BP_DIRECT	GO:0033344~cholesterol efflux	2	9.523809523809524	0.029375068003565367	348, 338	21	25	16792	63.96952380952381	0.9999998309930737	0.3939271939965304	0.37810984968691835
GOTERM_BP_DIRECT	GO:0019433~triglyceride catabolic process	2	9.523809523809524	0.029375068003565367	348, 338	21	25	16792	63.96952380952381	0.9999998309930737	0.3939271939965304	0.37810984968691835
GOTERM_BP_DIRECT	GO:0007159~leukocyte cell-cell adhesion	2	9.523809523809524	0.029375068003565367	6401, 7412	21	25	16792	63.96952380952381	0.9999998309930737	0.3939271939965304	0.37810984968691835
GOTERM_BP_DIRECT	GO:0070328~triglyceride homeostasis	2	9.523809523809524	0.03053284808586337	348, 3606	21	26	16792	61.509157509157504	0.9999999094662346	0.39921698872266353	0.3831872434775853
GOTERM_BP_DIRECT	GO:0055114~oxidation-reduction process	4	19.047619047619047	0.03180254901863076	3290, 3620, 7412, 240	21	592	16792	5.402831402831403	0.9999999543818191	0.40567641796936316	0.38938730749640593
GOTERM_BP_DIRECT	GO:0071549~cellular response to dexamethasone stimulus	2	9.523809523809524	0.03399832166900019	3569, 6347	21	29	16792	55.14614121510673	0.999999986086649	0.4135144705322581	0.39691063901949053
GOTERM_BP_DIRECT	GO:0002376~immune system process	2	9.523809523809524	0.03399832166900019	3620, 3240	21	29	16792	55.14614121510673	0.999999986086649	0.4135144705322581	0.39691063901949053
GOTERM_BP_DIRECT	GO:0043200~response to amino acid	2	9.523809523809524	0.03630209590841422	3569, 6347	21	31	16792	51.588325652841775	0.999999996008848	0.41675338228812087	0.40001949886928617
GOTERM_BP_DIRECT	GO:0045765~regulation of angiogenesis	2	9.523809523809524	0.03630209590841422	3569, 3952	21	31	16792	51.588325652841775	0.999999996008848	0.41675338228812087	0.40001949886928617
GOTERM_BP_DIRECT	GO:0031663~lipopolysaccharide-mediated signaling pathway	2	9.523809523809524	0.037452024794534765	6347, 3606	21	32	16792	49.976190476190474	0.9999999978624945	0.41675338228812087	0.40001949886928617
GOTERM_BP_DIRECT	GO:0046677~response to antibiotic	2	9.523809523809524	0.037452024794534765	3569, 6347	21	32	16792	49.976190476190474	0.9999999978624945	0.41675338228812087	0.40001949886928617
GOTERM_BP_DIRECT	GO:0042157~lipoprotein metabolic process	2	9.523809523809524	0.044324271083796926	348, 338	21	38	16792	42.08521303258145	0.9999999999496011	0.4779260454554814	0.45873589831482153
GOTERM_BP_DIRECT	GO:0006953~acute-phase response	2	9.523809523809524	0.04546510399254589	3569, 3240	21	39	16792	41.006105006105	0.9999999999730154	0.4779260454554814	0.45873589831482153
GOTERM_BP_DIRECT	GO:0001895~retina homeostasis	2	9.523809523809524	0.04660464305588824	563, 7018	21	40	16792	39.98095238095238	0.9999999999855523	0.4779260454554814	0.45873589831482153
GOTERM_BP_DIRECT	GO:1901215~negative regulation of neuron death	2	9.523809523809524	0.04660464305588824	3569, 348	21	40	16792	39.98095238095238	0.9999999999855523	0.4779260454554814	0.45873589831482153
GOTERM_BP_DIRECT	GO:0002548~monocyte chemotaxis	2	9.523809523809524	0.04887984519967852	3569, 6347	21	42	16792	38.07709750566893	0.999999999995859	0.48274196698746036	0.4633584463244839
GOTERM_BP_DIRECT	GO:0043065~positive regulation of apoptotic process	3	14.285714285714285	0.048920314054178585	3569, 58484, 23788	21	300	16792	7.996190476190476	0.9999999999959501	0.48274196698746036	0.4633584463244839
GOTERM_BP_DIRECT	GO:0014823~response to activity	2	9.523809523809524	0.05001551105572642	6347, 3952	21	43	16792	37.19158361018825	0.9999999999977831	0.4844094867063874	0.46495901018471597
GOTERM_BP_DIRECT	GO:0032760~positive regulation of tumor necrosis factor production	2	9.523809523809524	0.05454530537186497	6347, 3952	21	47	16792	34.02634245187436	0.999999999999818	0.5186762674451888	0.4978498781213857
GOTERM_BP_DIRECT	GO:0009408~response to heat	2	9.523809523809524	0.05567454358546426	3569, 6347	21	48	16792	33.317460317460316	0.9999999999999026	0.5199604695571036	0.4990825157125546
GOTERM_BP_DIRECT	GO:0007157~heterophilic cell-cell adhesion via plasma membrane cell adhesion molecules	2	9.523809523809524	0.0579291772331355	6401, 7412	21	50	16792	31.984761904761903	0.9999999999999721	0.5315256086478924	0.5101832801935793
GOTERM_BP_DIRECT	GO:0050829~defense response to Gram-negative bacterium	2	9.523809523809524	0.0635434093231883	3569, 5054	21	55	16792	29.077056277056275	0.9999999999999988	0.5729862599315083	0.5499791634524229
GOTERM_BP_DIRECT	GO:0006959~humoral immune response	2	9.523809523809524	0.0657801901626169	3569, 6347	21	57	16792	28.056808688387633	0.9999999999999997	0.5831023636448922	0.5596890756209099
GOTERM_BP_DIRECT	GO:0071407~cellular response to organic cyclic compound	2	9.523809523809524	0.06801189484398523	6347, 3606	21	59	16792	27.105730427764325	0.9999999999999999	0.5924960231568501	0.5687055518637453
GOTERM_BP_DIRECT	GO:0048661~positive regulation of smooth muscle cell proliferation	2	9.523809523809524	0.06912584704199783	3569, 3606	21	60	16792	26.65396825396825	1.0	0.5924960231568501	0.5687055518637453
GOTERM_BP_DIRECT	GO:0001523~retinoid metabolic process	2	9.523809523809524	0.07023853429392869	348, 338	21	61	16792	26.21701795472287	1.0	0.5924960231568501	0.5687055518637453
GOTERM_BP_DIRECT	GO:0060326~cell chemotaxis	2	9.523809523809524	0.07467666101898104	7412, 6347	21	65	16792	24.603663003663	1.0	0.6102483392644857	0.5857450598676326
GOTERM_BP_DIRECT	GO:0014068~positive regulation of phosphatidylinositol 3-kinase signaling	2	9.523809523809524	0.07467666101898104	3952, 3606	21	65	16792	24.603663003663	1.0	0.6102483392644857	0.5857450598676326
GOTERM_BP_DIRECT	GO:0032868~response to insulin	2	9.523809523809524	0.07688817001568449	3569, 3952	21	67	16792	23.869225302061118	1.0	0.6186540448954305	0.5938132515057479
GOTERM_BP_DIRECT	GO:0071300~cellular response to retinoic acid	2	9.523809523809524	0.08019602101785421	6347, 3952	21	70	16792	22.846258503401362	1.0	0.6252629084807941	0.600156749631661
GOTERM_BP_DIRECT	GO:0098869~cellular oxidant detoxification	2	9.523809523809524	0.08019602101785421	348, 3240	21	70	16792	22.846258503401362	1.0	0.6252629084807941	0.600156749631661
GOTERM_BP_DIRECT	GO:0071347~cellular response to interleukin-1	2	9.523809523809524	0.08129613341624092	3569, 6347	21	71	16792	22.52448021462106	1.0	0.6252629084807941	0.600156749631661
GOTERM_BP_DIRECT	GO:0007623~circadian rhythm	2	9.523809523809524	0.08568409594556874	5054, 3952	21	75	16792	21.323174603174603	1.0	0.6494606112975717	0.6233828429663117
GOTERM_BP_DIRECT	GO:0032869~cellular response to insulin stimulus	2	9.523809523809524	0.08787060376977533	6347, 6517	21	77	16792	20.769325912183053	1.0	0.652484941443245	0.6262857372935162
GOTERM_BP_DIRECT	GO:0006955~immune response	3	14.285714285714285	0.08857826164908297	3569, 6347, 3606	21	421	16792	5.6979979640312175	1.0	0.652484941443245	0.6262857372935162
GOTERM_BP_DIRECT	GO:0043410~positive regulation of MAPK cascade	2	9.523809523809524	0.09222872611682796	3569, 3952	21	81	16792	19.74368018812463	1.0	0.6699392188764032	0.643039173758995
