# Supplementary material for: Uncovering antiobesity-related hypertension targets and mechanisms of metformin, an antidiabetic medication
Source: Bioengineered. 2021 Aug 2;12(1):4757–67. doi: 10.1080/21655979.2021.1954581 (PMC8806643; doi:10.1080/21655979.2021.1954581)
Supplement: Supplemental Material [file KBIE_A_1954581_SM4381.zip › Supplementary file 3.txt]

Category	Term	Count	%	PValue	Genes	List Total	Pop Hits	Pop Total	Fold Enrichment	Bonferroni	Benjamini	FDR
GOTERM_CC_DIRECT	GO:0005615~extracellular space	14	66.66666666666666	8.821076244202967E-11	5054, 6401, 7412, 3240, 240, 3569, 563, 348, 338, 7018, 6347, 3952, 3606, 4318	21	1347	18224	9.019549616431576	8.468234113934159E-9	8.468233194434848E-9	7.762547094898611E-9
GOTERM_CC_DIRECT	GO:0005576~extracellular region	11	52.38095238095239	2.2754034533090184E-6	3569, 563, 5054, 348, 338, 7018, 6347, 3952, 3240, 3606, 4318	21	1610	18224	5.92913339248743	2.1841512398046437E-4	1.0921936575883289E-4	1.001177519455968E-4
GOTERM_CC_DIRECT	GO:0070062~extracellular exosome	12	57.14285714285714	4.984723065487929E-5	563, 5054, 7412, 348, 338, 7018, 6517, 3240, 3606, 23788, 4318, 31	21	2811	18224	3.704629770798394	0.004774021375572479	0.0015951113809561373	0.0014621854325431258
GOTERM_CC_DIRECT	GO:0071682~endocytic vesicle lumen	3	14.285714285714285	1.360495111758063E-4	348, 338, 3240	21	16	18224	162.7142857142857	0.012976708557767003	0.0032651882682193517	0.002993089245867739
GOTERM_CC_DIRECT	GO:0005905~clathrin-coated pit	3	14.285714285714285	0.0016409667041693843	6401, 7018, 6517	21	55	18224	47.33506493506493	0.14586173733104923	0.030499080917337544	0.02795749084089275
GOTERM_CC_DIRECT	GO:0005769~early endosome	4	19.047619047619047	0.0019061925573335965	7412, 348, 338, 7018	21	229	18224	15.158244957371593	0.16737266912701976	0.030499080917337544	0.02795749084089275
GOTERM_CC_DIRECT	GO:0034363~intermediate-density lipoprotein particle	2	9.523809523809524	0.004382954661889084	348, 338	21	4	18224	433.90476190476187	0.3440616313992738	0.06010909250590744	0.05510000146374849
GOTERM_CC_DIRECT	GO:0072562~blood microparticle	3	14.285714285714285	0.011899580422953205	348, 7018, 3240	21	152	18224	17.12781954887218	0.6831132823400292	0.14279496507543846	0.13089538465248526
GOTERM_CC_DIRECT	GO:0034362~low-density lipoprotein particle	2	9.523809523809524	0.015260638541611768	348, 338	21	14	18224	123.97278911564625	0.7715219024017576	0.14650212999947296	0.13429361916618357
GOTERM_CC_DIRECT	GO:0042627~chylomicron	2	9.523809523809524	0.015260638541611768	348, 338	21	14	18224	123.97278911564625	0.7715219024017576	0.14650212999947296	0.13429361916618357
GOTERM_CC_DIRECT	GO:0034361~very-low-density lipoprotein particle	2	9.523809523809524	0.021732954546291455	348, 338	21	20	18224	86.78095238095237	0.8786855066177043	0.17997034357137787	0.1649728149404297
GOTERM_CC_DIRECT	GO:0009897~external side of plasma membrane	3	14.285714285714285	0.022496292946422233	3569, 7412, 6517	21	213	18224	12.222669349429912	0.8874442580188446	0.17997034357137787	0.1649728149404297
GOTERM_CC_DIRECT	GO:0048471~perinuclear region of cytoplasm	4	19.047619047619047	0.029152589034893983	6401, 7018, 6347, 6517	21	621	18224	5.589755386856836	0.9415891170359179	0.21528065748844788	0.1973406026977439
GOTERM_CC_DIRECT	GO:0005829~cytosol	8	38.095238095238095	0.056278540040762874	894, 3620, 338, 58484, 6517, 240, 3606, 31	21	3315	18224	2.094261294261294	0.9961540134077691	0.368977908339198	0.33822974931093147
GOTERM_CC_DIRECT	GO:0030139~endocytic vesicle	2	9.523809523809524	0.05765279817799969	7018, 6347	21	54	18224	32.1410934744268	0.996656119489883	0.368977908339198	0.33822974931093147
