# Supplementary material for: Uncovering antiobesity-related hypertension targets and mechanisms of metformin, an antidiabetic medication
Source: Bioengineered. 2021 Aug 2;12(1):4757–67. doi: 10.1080/21655979.2021.1954581 (PMC8806643; doi:10.1080/21655979.2021.1954581)
Supplement: Supplemental Material [file KBIE_A_1954581_SM4381.zip › Supplementary file 4.txt]

Category	Term	Count	%	PValue	Genes	List Total	Pop Hits	Pop Total	Fold Enrichment	Bonferroni	Benjamini	FDR
GOTERM_MF_DIRECT	GO:0008201~heparin binding	3	14.285714285714285	0.013734138830355512	348, 338, 6347	20	160	16881	15.825937499999998	0.6305394738717557	0.3208874155776752	0.31643064591687414
GOTERM_MF_DIRECT	GO:0017127~cholesterol transporter activity	2	9.523809523809524	0.01675741298944555	348, 338	20	15	16881	112.54	0.7038109369107928	0.3208874155776752	0.31643064591687414
GOTERM_MF_DIRECT	GO:0050750~low-density lipoprotein particle receptor binding	2	9.523809523809524	0.01786506205562041	348, 338	20	16	16881	105.50625000000001	0.7268988249224637	0.3208874155776752	0.31643064591687414
GOTERM_MF_DIRECT	GO:0005319~lipid transporter activity	2	9.523809523809524	0.022283848304005222	348, 338	20	20	16881	84.405	0.8026119488415222	0.3208874155776752	0.31643064591687414
GOTERM_MF_DIRECT	GO:0016209~antioxidant activity	2	9.523809523809524	0.022283848304005222	348, 3240	20	20	16881	84.405	0.8026119488415222	0.3208874155776752	0.31643064591687414
GOTERM_MF_DIRECT	GO:0005515~protein binding	15	71.42857142857143	0.046599807324278916	5054, 6401, 58484, 3240, 240, 3569, 563, 894, 348, 338, 7018, 6517, 3606, 4318, 31	20	8785	16881	1.4411781445645988	0.9678028859591139	0.5591976878913469	0.5514310533373006
GOTERM_MF_DIRECT	GO:0005543~phospholipid binding	2	9.523809523809524	0.09252977480688865	348, 338	20	86	16881	19.629069767441862	0.9990796952218529	0.9517348265851404	0.9385162873270134
