# Supplementary material for: Uncovering antiobesity-related hypertension targets and mechanisms of metformin, an antidiabetic medication
Source: Bioengineered. 2021 Aug 2;12(1):4757–67. doi: 10.1080/21655979.2021.1954581 (PMC8806643; doi:10.1080/21655979.2021.1954581)
Supplement: Supplemental Material [file KBIE_A_1954581_SM4381.zip › Supplementary file 5.txt]

Category	Term	Count	%	PValue	Genes	List Total	Pop Hits	Pop Total	Fold Enrichment	Bonferroni	Benjamini	FDR
KEGG_PATHWAY	hsa05143:African trypanosomiasis	5	23.809523809523807	9.99814622778333E-7	3569, 6401, 3620, 7412, 3606	18	33	6879	57.9040404040404	7.198409784581195E-5	7.198665284003997E-5	6.598776510336997E-5
KEGG_PATHWAY	hsa05144:Malaria	5	23.809523809523807	5.0527063655360635E-6	3569, 6401, 7412, 6347, 3606	18	49	6879	38.99659863945578	3.637296117353639E-4	1.8189742915929828E-4	1.667393100626901E-4
KEGG_PATHWAY	hsa04668:TNF signaling pathway	5	23.809523809523807	1.1268100623343002E-4	3569, 6401, 7412, 6347, 4318	18	107	6879	17.858255451713397	0.008080664055425846	0.0027043441496023206	0.0024789821371354603
KEGG_PATHWAY	hsa04621:NOD-like receptor signaling pathway	4	19.047619047619047	3.20537520563605E-4	3569, 58484, 6347, 3606	18	56	6879	27.297619047619044	0.022818040379509297	0.00576967537014489	0.005288869089299483
KEGG_PATHWAY	hsa05134:Legionellosis	3	14.285714285714285	0.007628185223052821	3569, 58484, 3606	18	54	6879	21.23148148148148	0.42381982420977315	0.10984586721196063	0.10069204494429723
KEGG_PATHWAY	hsa05132:Salmonella infection	3	14.285714285714285	0.017394405056978025	3569, 58484, 3606	18	83	6879	13.813253012048191	0.7173137059097938	0.18299651989839186	0.1677468099068592
KEGG_PATHWAY	hsa05323:Rheumatoid arthritis	3	14.285714285714285	0.019425856691786744	3569, 6347, 3606	18	88	6879	13.02840909090909	0.7564481252280435	0.18299651989839186	0.1677468099068592
KEGG_PATHWAY	hsa04060:Cytokine-cytokine receptor interaction	4	19.047619047619047	0.02051660207979251	3569, 6347, 3952, 3606	18	243	6879	6.290809327846365	0.7752034195589881	0.18299651989839186	0.1677468099068592
KEGG_PATHWAY	hsa04066:HIF-1 signaling pathway	3	14.285714285714285	0.022874564987298982	3569, 5054, 7018	18	96	6879	11.942708333333332	0.8110169218733247	0.18299651989839186	0.1677468099068592
KEGG_PATHWAY	hsa05142:Chagas disease (American trypanosomiasis)	3	14.285714285714285	0.02655900166586653	3569, 5054, 6347	18	104	6879	11.024038461538462	0.8560228384089764	0.19122481199423902	0.1752894109947191
KEGG_PATHWAY	hsa04152:AMPK signaling pathway	3	14.285714285714285	0.036199714552895924	3952, 6517, 31	18	123	6879	9.321138211382113	0.9296818166331374	0.2369435861644097	0.21719828731737556
KEGG_PATHWAY	hsa04068:FoxO signaling pathway	3	14.285714285714285	0.04231708689154253	3569, 894, 6517	18	134	6879	8.555970149253731	0.9555404362519322	0.2539025213492552	0.23274397790348392
KEGG_PATHWAY	hsa04630:Jak-STAT signaling pathway	3	14.285714285714285	0.048799546938428986	3569, 894, 3952	18	145	6879	7.906896551724137	0.9727361307931185	0.27027441381283746	0.247751545995101
KEGG_PATHWAY	hsa05202:Transcriptional misregulation in cancer	3	14.285714285714285	0.06277443145152944	3569, 894, 4318	18	167	6879	6.865269461077844	0.9906075860562601	0.3228399331792943	0.2959366054143531
KEGG_PATHWAY	hsa05164:Influenza A	3	14.285714285714285	0.06748260777734479	3569, 6347, 3606	18	174	6879	6.5890804597701145	0.9934641855136661	0.323916517331255	0.29692347422031706
